# Supplementary material for: Cardiopulmonary exercise testing for identification of patients with hyperventilation syndrome
Source: PLoS One. 2019 Apr 23;14(4):e0215997. doi: 10.1371/journal.pone.0215997 (PMC6478351; doi:10.1371/journal.pone.0215997)
Supplement: S1 Table — Minimal dataset. (XLSX) [file pone.0215997.s001.xlsx]

## Sheet: List1
Patient No.	Dg. (HVS yes = 1)	gender (M=1)	age (years)	height (cm)	weight (kg)	BMI (kg/m2)	BSA	FEV1 (%nh)	FVC (%nh)	FEV1/FVC (%)	REST paO2 (kpa)	REST paCO2 (kpa)	REST aHCO3	REST BE	REST SpO2	REST pH	peak paO2 (kpa)	peak paCO2 (kpa)	peak aHCO3	peak BE	peak SpO2	peak pH	rest VO2 (ml/kg/min)	peak VO2 (ml/kg/min)	rest VCO2 (l/min)	peak VCO2 (l/min)	rest RER	peak RER	rest VE (l/min)	peak VE (l/min)	rest VT (l)	peak VT (l)	rest VT (l) / BSA	peak VT (l) /BSA	rest VD/VT	peak VD/VT	rest ETCO2 (mmHg)	peak ETCO2 (mmHg)	rest VE/VCO2 ratio	peak VE/VCO2 ratio	VE/VCO2 slope	REST Respiratory rate	PEAK Respiratory rate	rest HR	peak HR	rest VO2 (l/min)	peak VO2 (l/min)	load (W) - peak
1	0	0	31	169	59	20.6	1.66425	110	109	88	12.22	4.52	23.3	-0.5	95.7	7.45	12.12	4.6	21.8	-2.5	95.2	7.41	4.9	34	0.28	1.36	0.97	0.71	11.16	48.11	0.36	1.27	0.216314	0.763107	0.28	0.18	28.1	31.8	39.85	35.76	32.96	31	38	79	152	0.29	2.1	153
2	0	1	30	193	108	28.9	2.40624	91	91	83	10.8	5.13	25.1	0.4	96.1	7.42	10.4	5.58	22.7	-2.8	95	7.37	7.2	33.2	0.5	3.2	0.64	0.89	12.99	79.08	0.68	2.42	0.282598	1.00572	0.1	0.1	36.7	42.5	25.98	24.71	22.78	19	33	99	160	0.78	3.59	275
3	0	0	47	166	54	19.5	1.57797	112	111	87	11.1	4.37	23	-0.9	97.6	7.45	14.8	4.36	20.1	-4.3	98.4	7.4	4.3	27.2	0.15	1.56	0.65	1.06	6.3	49.1	0.4	1.69	0.25349	1.07099	0.29	0.02	27	34.2	42	31.47	28.09	16	29	90	161	0.23	1.47	136
4	0	1	52	180	86	26.5	2.07364	103	102	80	13.22	4.45	22.9	0.1	98.3	7.45	11.74	4.95	20.3	-4.1	96.8	7.36	2.9	32.3	0.17	2.33	0.68	0.84	7.39	60.93	0.55	3	0.265234	1.44673	0.4	0.03	31.9	38.9	43.47	29.15	23.29	13	20	77	158	0.25	2.78	205
5	0	0	62	163	87	32.7	1.98473	80	81	82	9.81	5.35	25.6	1.7	94.6	7.4	11.17	4.79	23.8	-0.3	95.3	7.43	4.1	17	0.24	1.26	0.67	0.85	9.33	42.28	0.46	1.31	0.231769	0.660038	0.24	0.21	27.4	33.2	38.88	33.56	29.77	20	32	84	138	0.36	1.48	137
6	0	0	65	158	83	33.2	1.90861	108	103	88	9.6	4.25	23.3	-0.6	95.5	7.47	13.73	3.87	21.5	-2.2	98.4	7.48	6.4	19.2	0.36	1.48	0.68	0.95	11.72	50.59	0.55	1.53	0.288168	0.801632	0.11	0.13	28.1	29.6	30.05	34.18	28.46	21	33	73	120	0.53	1.59	119
7	0	0	66	158	85	34	1.93146	108	101	89	10.13	4.59	22.4	-1.8	95.1	7.42	10.61	4.2	20.8	-3	95.9	7.43	3.8	14.7	0.2	1.19	0.63	0.95	7.74	45.68	0.56	1.33	0.289935	0.688597	0.27	0.2	30.1	28	38.07	38.39	37.92	10	34	65	132	0.29	1.25	112
8	0	0	24	161	83	32	1.92664	87	95	80	13.6	4.44	20.7	-3.7	98.2	7.5	12.58	4.13	16.8	-8	97.1	7.4	1.6	19.4	0.11	1.81	0.73	1.01	3.44	60.31	0.17	1.64	0.0882365	0.851223	0.03	0.14	25.8	31.3	31.27	33.32	30.53	20	37	99	186	0.15	1.8	153
9	0	0	25	168	51	21.6	1.54272	105	108	85	13.17	4.96	24	-0.3	97.6	7.42	13.46	5.15	22.6	-2.3	97.4	7.38	4.9	36.5	0.21	2.02	0.7	0.9	6.05	53.17	0.52	1.64	0.337066	1.06305	0.09	0.12	31.6	38.4	28.8	26.58	23.83	12	33	69	176	0.3	2.23	185
12	0	0	26	170	67	23.1	1.77873	92	90	89	12.14	4.52	24.6	1.1	97.4	7.47	12.25	4.95	22.6	-2	97.3	7.39	6.86	29.1	0.32	1.94	0.7	1	10.95	53.43	0.63	1.76	0.354185	0.989469	0.24	0.14	32.3	38.4	34.21	22.16	24.17	18	30	87	181	0.46	1.95	174
13	0	0	31	164	84	31.2	1.95619	100	105	82	12.13	4.59	22.5	-1.7	97.2	7.42	11.98	4.76	19.7	-5.4	96.8	7.35	8.57	26.19	0.44	1.75	0.61	0.79	12.81	44.95	1.29	2.1	0.659446	1.07352	0.08	0.08	32.6	39.4	29.11	25.68	23.45	10	21	116	175	0.72	2.2	165
15	0	1	41	183	115	34.3	2.41782	113	109	84	9.44	4.76	23.6	0.4	95.9	7.43	11.06	5.07	20.4	-4.2	96.6	7.35	2.78	24.17	0.21	3.29	0.66	0.83	6.67	68.43	0.48	2.23	0.198526	0.92232	0.14	0.07	30	37.7	31.76	24.97	21.78	14	31	84	157	0.32	3.29	305
16	0	1	41	177	97	30.9	2.18384	85	82	84	10.1	4.73	24.3	0.4	96.1	7.44	10.52	5.08	21.8	-3.2	95.1	7.37	8.86	39.79	0.34	2.57	0.53	0.67	11.38	62.5	0.77	2.83	0.35259	1.29588	0.2	0.07	31.7	42.8	33.47	24.31	22.51	15	22	96	155	0.64	3.86	234
19	0	1	53	185	91	26.5	2.1625	114	112	81	11.5	4.99	23.9	-0.5	97.7	7.41	11.58	4.88	22.6	-1.9	97	7.4	7.33	37.88	0.45	2.15	0.68	0.63	15.48	56.35	0.68	2.8	0.314451	1.2948	0.15	0.01	28.3	36.2	34.4	26.2	23.24	23	20	89	157	0.66	3.41	205
20	0	1	55	179	79	34.6	1.98193	113	106	85	11.49	4.79	23.5	-0.7	96.7	7.43	13.46	4.61	19.7	-5.1	97.9	7.36	7.46	35.06	0.43	2.22	0.73	0.8	15.85	67.13	0.83	2.92	0.418783	1.47331	0.27	0.07	31.4	34.6	36.86	30.23	27.04	19	23	84	153	0.59	2.77	153
21	0	1	49	193	117	31.4	2.5045	89	78	91	12.61	4.55	23.8	0.1	97.8	7.45	10.65	5.12	21.6	-3.5	95.6	7.36	3.47	29.21	0.33	2.69	0.82	0.8	13.16	76.48	0.76	2.63	0.303454	1.05011	0.31	0.13	30.4	38.9	39.87	28.43	24.52	20	27	70	129	0.4	3.36	245
22	0	1	50	177	97	30.9	2.18384	102	92	90	11.34	4.75	24.6	0.8	97.2	7.45	12.85	4.63	22.3	-1.9	97.4	7.41	4.94	25.46	0.39	2.21	0.81	0.9	14.17	61.61	0.8	2.7	0.366327	1.23635	0.27	0.12	31.7	39.5	36.33	27.87	24.48	18	23	90	139	0.48	2.47	200
23	0	0	63	158	66	36.4	1.70196	112	101	93	9.86	4.76	25.1	1	95.5	7.45	12	4.81	23.4	-1.3	97.2	7.42	2.27	22.87	0.08	1.36	0.53	0.9	3.22	39.61	0.14	1.87	0.0822581	1.09873	0.23	0.17	25.3	38.1	51.5	34.13	24.22	20	37	86	156	0.15	1.51	124
24	0	1	61	170	90	31.1	2.06155	91	87	82	9.4	4.92	23.7	-0.6	95.3	7.42	12.02	4.35	20.2	-3.9	96.9	7.4	3.6	22.22	0.24	1.82	0.73	0.91	12.28	69.2	0.62	1.28	0.300744	0.620891	0.35	0.2	25.8	28.3	51.16	38.02	28.32	22	54	71	128	0.33	2	181
25	0	0	62	164	90	33.4	2.02485	96	105	77	11.22	5.03	24.5	0.9	97.2	7.43	11.54	4.73	23.4	-0.7	97.2	7.43	1.77	15.44	0.1	1.22	0.63	0.88	2.54	43.5	0.23	1.55	0.113589	0.76549	0.04	0.23	33.7	32.4	25.4	35.65	35.5	11	28	85	133	0.16	1.39	121
26	0	0	63	161	104	40.1	2.15664	107	99	90	11.61	4.89	24.5	0.4	97.3	7.43	11.28	5	21.1	-4	96.7	7.36	3.75	14.8	0.27	1.66	0.69	1.08	10.7	48.46	0.46	1.54	0.213294	0.714073	0.36	0.17	32.6	37	39.62	29.19	23.29	23	32	53	112	0.39	1.54	127
27	0	1	65	170	84	29	1.99165	104	103	79	12.94	4.71	23.7	-0.3	97.5	7.44	11.68	4.45	21.6	-2.4	96.6	7.42	5.95	21.54	0.31	1.75	0.62	0.96	10.43	60.08	0.57	2.06	0.286195	1.03432	0.2	0.15	30.9	31.4	33.64	34.33	31.81	18	29	77	157	0.5	1.81	182
29	0	1	65	168	98	34.7	2.13854	99	90	85	13.24	3.96	22.6	-0.3	95.7	7.49	10.17	4.16	19.9	-4	95.3	7.41	3.87	22.24	0.26	1.95	0.68	0.89	9.8	66.11	1.05	2.29	0.49099	1.07083	0.2	0.16	28.2	32.7	37.69	33.9	32.52	9	29	98	152	0.38	2.18	163
30	0	1	65	181	90	27.4	2.1272	90	72	97	10.57	5.09	26.6	2.6	96.3	7.45	12.41	5.59	24.2	-1.1	96.7	7.37	4.55	23.22	0.32	2.09	0.78	1	12.41	57.47	0.55	1.94	0.258555	0.911995	0.32	0.16	31.4	40.2	30.26	27.49	24.36	23	30	72	118	0.41	2.09	186
31	0	0	64	173	112	37.4	2.31996	80	76	89	9.22	5.15	26.3	2.7	95.2	7.45	10.22	5	24.1	-0.3	95.9	7.42	2.94	26.25	0.23	1.66	0.7	0.89	9.97	51.52	0.51	1.62	0.219831	0.698287	0.37	0.19	30.1	35.8	43.34	31.03	27.99	19	32	79	160	0.33	1.86	145
32	0	0	66	161	92	35.4	2.02841	95	103	78	11.21	5.13	25.3	0.9	95.7	7.43	13.86	4.75	21	-3.7	98.2	7.38	5.1	12.6	0.38	1.38	0.81	1.19	13.12	41.38	1.52	1.43	0.749356	0.704986	0.19	0.17	31.8	35.6	34.52	29.98	24.01	9	29	76	128	0.47	1.16	122
33	0	1	66	170	83	28.7	1.97976	94	95	77	8.9	4.4	23.2	-0.3	94	7.45	9.6	4.8	22.9	-1.3	95	7.41	0.96	25.3	0.08	1.57	1	0.75	5.31	49.39	0.39	2.15	0.196994	1.08599	0.2	0.14	12.8	34.5	66.37	31.45	30.4	14	23	89	133	0.08	2.1	163
34	0	1	68	183	83	24.7	2.05406	105	105	77	9.25	5	24.6	0.3	94.5	7.43	12.36	4.31	21	-2.8	97.7	7.42	9.03	23.97	0.75	1.97	0.75	0.99	21.47	63.01	1.05	2.07	0.511182	1.00776	0.22	0.11	28.3	32.6	38.33	31.98	29.51	21	30	64	140	0.75	1.99	174
37	0	0	69	173	106	35.4	2.25696	91	93	82	9.97	5.09	26.3	1	96.2	7.45	11.17	4.89	23.3	-1.1	96.8	7.41	2.16	17.16	0.21	1.62	0.91	0.89	9.27	51.75	0.36	1.77	0.159506	0.784239	0.25	0.19	23.8	35.1	44.14	31.94	28.45	25	29	65	119	0.23	1.82	147
100	1	0	67	156	79	32.5	1.85023	106	96	91	10.24	4.75	24.2	0.2	95.3	7.44	12.4	3.84	21.6	-1.3	97.6	7.48	3.5	16.4	0.23	1.3	0.82	1	10.8	57.04	0.49	1.25	0.264833	0.675593	0.35	0.23	26.4	25.2	46.96	43.88	43.12	22	46	78	120	0.28	1.3	110
101	1	0	30	171	107	36.5	2.25444	90	85	91	12.17	3.93	20	-2.4	97.8	7.45	11.72	3.52	18.3	-4.7	97.3	7.45	5	19	0.48	1.78	0.89	0.87	19.46	76.9	0.8	1.38	0.354855	0.612125	0.23	0.17	26.4	23.7	40.54	43.2	37.84	24	56	124	166	0.54	2.04	166
102	1	0	58	160	71	27.7	1.77639	109	114	81	11.04	4.08	22	-1.3	96.4	7.47	12.45	3.92	21.3	-1.9	97.8	7.47	3.5	18.3	0.18	1.14	0.72	0.88	5.92	46.03	0.27	1.16	0.151994	0.65301	0.04	0.2	25	26.4	32.89	40.38	43.96	13	40	92	173	0.25	1.3	112
103	1	0	70	161	87	33.5	1.97252	85	84	84	9.9	4.19	21.4	-1.1	95.9	7.45	130.9	3.81	21.7	-1	98.1	7.49	3.7	13.9	0.2	1.12	0.63	0.93	9.32	47.31	0.44	1.18	0.223065	0.59822	0.35	0.23	26.7	26.2	46.6	42.24	40.81	21	46	90	145	0.32	1.21	111
104	1	0	36	173	51	17	1.56551	85	80	96	14.26	5.35	22.4	-1.5	97.9	7.4	16.4	2.87	20.7	-0.2	99.4	7.59	7.5	13.8	0.38	0.79	1	1.13	17.73	42.85	0.58	0.96	0.370485	0.613217	0.3	0.19	24.6	18.1	46.66	54.24	51.68	30	44	99	133	0.38	0.7	48
105	1	0	31	166	76	27.5	1.87202	92	87	92	12.04	5.07	26.7	2.7	96.9	7.45	13.73	3.68	21.6	-0.8	98.7	7.5	4.1	18	0.31	1.3	1	0.95	10.76	56.86	0.56	1.1	0.299143	0.587602	0.26	0.2	32.7	24.1	34.71	43.74	50.8	19	52	102	127	0.31	1.37	112
106	1	0	27	169	52	18.2	1.56241	94	86	95	13.33	5.13	25.7	1.4	97.4	7.43	14.53	3.53	20.4	-0.9	98.7	7.5	3.5	26.3	0.31	1.49	1.72	1.09	8.91	55.02	0.62	1.72	0.396824	1.10087	0.03	0.11	29.8	27.1	28.74	36.93	33.81	14	32	115	156	0.18	1.37	136
107	1	0	48	166	61	22.1	1.67713	90	82	94	12.17	2.75	20.3	0.4	99.1	7.6	14.13	2.32	18.3	-0.9	99.5	7.63	6.9	14.5	0.42	0.8	1	0.9	26.77	46.05	1.01	1.42	0.602218	0.846683	0.17	0.12	14.5	16.1	63.74	57.56	60.93	26	33	90	112	0.42	0.88	70
108	1	1	74	182	101	30.4	2.25967	96	95	77	9.2	4.79	26.3	2.5	94.8	7.47	11.86	3.99	22.9	-0.6	97.7	7.49	6.83	18.7	0.35	1.67	0.51	0.88	11.7	61.83	0.96	2.21	0.424841	0.978019	0.13	0.11	29	28.1	33.43	37.02	29.87	12	31	106	138	0.69	1.89	135
109	1	0	56	158	77	30.8	1.83833	93	94	83	10	4.8	25	0.8	95.6	7.45	11.73	4.27	22.4	-1.7	97.3	7.46	6.36	20.65	0.29	1.52	0.59	0.96	11.05	53.82	0.53	1.38	0.288306	0.750683	0.21	0.19	26.8	30.7	38.1	35.41	32.36	21	39	106	150	0.49	1.59	138
110	1	0	50	170	85	29.4	2.00347	108	111	83	10.8	4.31	23.2	-0.8	96.7	7.46	12.8	2.97	18.6	-4.3	98.4	7.53	2.82	15.76	0.27	1.24	1.13	0.92	14.92	63.06	1.09	2.72	0.544056	1.35765	0.12	0.11	12.9	20.8	55.26	50.85	52.98	14	31	97	122	0.24	1.34	123
111	1	0	39	162	64	24.4	1.69706	96	98	84	11.9	4.4	22.9	-0.8	97.4	7.45	12.5	4.1	21.6	-2	98	7.46	9.38	32.5	0.43	1.75	0.72	0.84	16.2	56.48	0.81	1.64	0.477297	0.966379	0.25	0.12	29.6	31.4	37.67	32.27	31.46	20	37	85	135	0.6	2.08	156
112	1	0	57	163	91	34.2	2.02985	104	103	86	10.96	4.52	24.5	1	95.9	7.47	11.82	4.8	22.7	-1.7	96.8	7.5	5.38	20.55	0.26	1.34	0.53	0.72	8.77	45.43	0.41	1.23	0.201986	0.605957	0.07	0.22	25.4	33.1	33.73	33.9	35.7	22	37	93	135	0.49	1.87	136
113	1	0	44	168	98	34.7	2.13854	95	99	82	11.6	4.83	24	-0.5	97	7.43	13.33	3.84	20.5	-3.5	98.2	7.46	10	15.71	0.27	1.5	0.56	0.97	9.84	63.69	0.43	1.02	0.201072	0.476962	0.28	0.26	31.7	26.6	36.44	42.46	52.99	23	63	85	136	0.48	1.54	131
114	1	0	32	161	46	17.7	1.4343	80	81	98	12.8	4.71	25	1	97.9	7.46	14.13	4.21	23	-0.9	98.5	7.47	7.17	23.48	0.19	0.97	0.58	0.9	5.49	34.09	0.39	1.09	0.271909	0.759952	0.06	0.18	29.9	29.8	28.89	35.14	36.68	14	31	84	152	0.33	1.08	94
115	1	0	43	168	72	25.5	1.83303	88	82	93	11.86	3.92	24.6	1.7	97.9	7.53	12.53	4.27	21.5	-2.9	97.7	7.46	3.61	23.89	0.19	1.47	0.73	0.86	7.5	53.76	0.49	1.13	0.267317	0.616466	0.23	0.21	26.6	29.9	39.47	36.57	43.43	15	48	99	166	0.26	1.72	140
116	1	1	61	174	108	35.6	2.28473	94	95	80	10.53	4.6	23.2	-1.3	96.1	7.43	12.4	4.2	21.6	-2.6	97.7	7.45	3.33	20.19	0.38	2.07	1.06	0.95	16.84	75.58	0.83	1.98	0.363281	0.866622	0.02	0.13	17.9	28.6	44.32	36.51	31.08	20	38	105	146	0.36	2.18	174
117	1	0	60	166	69	25	1.78372	86	83	99	10.9	4.8	25.6	1.6	96.7	7.46	14.8	4.3	22.1	-2.1	98.6	7.46	5.8	19.13	0.26	1.3	0.65	0.99	7.53	37.41	0.49	1.04	0.274706	0.58305	0.19	0.14	35.7	34.6	28.96	28.78	28.5	15	36	107	151	0.4	1.32	125
118	1	0	58	168	81	28.6	1.94422	111	111	84	10.4	4.4	23.5	-0.5	96.3	7.46	12.66	3.72	19.7	-4.4	97.9	7.46	1.97	20.37	0.14	1.43	0.88	0.86	4.79	52.47	0.29	1.9	0.14916	0.977255	0.09	0.15	19.9	29	34.21	36.69	34.61	16	31	106	148	0.16	1.65	141
119	1	1	51	177	114	36.3	2.36749	100	85	94	9.7	4.9	25.4	1.2	95.2	7.45	12	4.2	25	0.9	96.7	7.46	2.81	17.81	0.26	1.85	0.81	0.91	9.68	63.57	0.46	1.86	0.194299	0.785643	0.29	0.18	31.3	32.4	37.23	34.36	35.14	21	34	73	126	0.32	2.03	158
120	1	0	53	170	59	20.4	1.66916	98	89	94	12	4.79	26.1	2.3	97.5	7.47	14	4.08	24.1	0.8	98.6	7.5	4.23	27.12	0.17	1.49	0.68	0.93	5.07	55.59	0.28	1.46	0.167749	0.874689	0.2	0.19	34.9	29.1	29.82	37.31	32.78	18	38	79	129	0.25	1.61	135
121	1	0	64	166	83	30.1	1.95633	111	120	80	8.93	4.35	24.1	0.4	94.5	7.48	9.46	4.49	24	0	95.1	7.46	2.53	15.54	0.16	1.24	0.76	0.96	7	48.99	0.34	1.4	0.173795	0.715626	0.31	0.21	26.3	28	43.75	39.51	37.15	18	35	90	122	0.21	1.29	104
122	1	0	58	175	75	24.4	1.90941	94	88	91	11.2	5.08	25.9	1.5	96.7	7.4	14.8	4.23	20.7	-3.9	98.5	7.46	3.2	18	0.18	1.62	0.75	1.2	8.21	61.85	0.4	1.19	0.209489	0.62323	0.42	0.26	31.2	30.8	45.61	38.18	33.27	20	52	87	147	0.24	1.35	142
123	1	0	71	168	68	24.1	1.78139	84	92	80	11.6	5.11	25.4	0.8	96.9	7.43	15.06	3.73	19.9	-4.1	98.8	7.46	2.65	15.74	0.14	1.17	0.78	1.09	4.45	38.31	0.39	1.21	0.218931	0.679247	0.15	0.2	30.1	33.4	31.79	32.74	32.94	10	32	100	135	0.18	1.07	109
124	1	0	56	172	63	21.3	1.73494	93	94	84	11.6	5.09	25.4	0.9	96.9	7.4	12.8	3.95	21.6	-2.2	98	7.47	4.76	21.59	0.29	1.38	0.97	1.01	12.44	58.49	0.65	1.45	0.374654	0.835766	0.32	0.21	28.1	25.8	42.9	42.38	43.15	19	40	93	161	0.3	1.36	146
125	1	0	46	173	75	25.1	1.89846	109	107	88	11.73	4.89	24.2	-0.4	97	7.43	12.4	3.95	19.5	-5.1	97.6	7.48	4.93	18	0.28	1.37	0.76	1.01	12.37	61.53	0.49	1.24	0.258103	0.65316	0.39	0.21	30.4	23.6	44.18	44.91	56.35	25	50	118	169	0.37	1.35	152
126	1	0	67	165	77	28.2	1.87861	96	98	82	9.9	5.2	29.8	6.4	95.9	7.45	14.5	3.1	23.4	1.8	99.1	7.61	5.19	11.3	0.36	0.95	0.9	1.08	11.81	38.95	0.65	0.91	0.346001	0.484401	0.23	0.26	33.5	27.6	32.08	41	39.78	18	43	87	118	0.4	0.87	110
127	1	0	35	167	54	19.4	1.58272	107	111	83	10.9	4.8	24.4	0.1	96.5	7.44	16	3.6	19.7	-4.1	99	7.47	5	25.37	0.21	1.57	0.78	1.1	11.28	48.38	0.44	1.2	0.278003	0.758189	0.33	0.17	21.4	33	53.71	30.81	30.76	26	40	124	161	0.27	1.37	134
128	1	1	66	179	89	27.7	2.10363	102	92	86	10.4	3.65	20.5	-3.8	97.8	7.48	12.66	3.97	21.2	-2.8	97.4	7.46	3.37	37.87	0.2	2.27	0.67	0.97	7.88	100.97	0.85	2.47	0.404063	1.17416	0.14	0.12	24.2	24.2	39.4	44.48	36.96	9	41	91	140	0.3	2.35	264
